# Supplementary material for: Longwave-transparent low-emissivity material
Source: Sci Adv. 2026 Mar 6;12(10):eaeb8872. doi: 10.1126/sciadv.aeb8872 (PMC12965322; doi:10.1126/sciadv.aeb8872)
Supplement: Supplementary file 2 — Movies S1 to S3 [file sciadv.aeb8872_movies_s1_to_s3.zip]

Archive with 3 entries (3 files):
- aeb8872_movie_s1.mp4
- aeb8872_movie_s2.mp4
- aeb8872_movie_s3.mp4
